# Supplementary material for: Public Knowledge and Perception of Drinking Water Quality and Its Health Implications: An Example from the Makueni County, South-Eastern Kenya
Source: Int J Environ Res Public Health. 2022 Apr 9;19(8):4530. doi: 10.3390/ijerph19084530 (PMC9032672; doi:10.3390/ijerph19084530)
Supplement: Supplementary file 1 [file ijerph-19-04530-s001.zip]

Archive with 1 entries (1 files):
- ijerph-1614171-supplementary.pdf
